# Supplementary material for: H3K18 lactylation-hexokinase 2 positive feedback loop promotes osteogenesis of ASPCs in facial infiltrating lipomatosis
Source: Stem Cell Res Ther. 2025 Oct 1;16:538. doi: 10.1186/s13287-025-04651-5 (PMC12486737; doi:10.1186/s13287-025-04651-5)
Supplement: Supplementary file 2 — Supplementary material 2. [file 13287_2025_4651_MOESM2_ESM.xls]

## Sheet: Sheet1
Table S1: Clinical information of patients with FIL and patients in control group
Patient No.	Sex	Age	Side	Diagnosis	Specimen	Group	Application
1	Male	2	Right	Facial infiltrating lipomatosis	Adipose tissue of lipomatosis	FIL	ASPCs isolation,IHC, RT-qPCR,WB, IF
2	Female	7	Left	Facial infiltrating lipomatosis	Adipose tissue of lipomatosis	FIL	ASPCs isolation,IHC, WB, RT-qPCR, IF
3	Female	5	Left	Facial infiltrating lipomatosis	Adipose tissue of lipomatosis	FIL	ASPCs isolation,IHC, WB, RT-qPCR, IF
4	Female	4	Right	Facial infiltrating lipomatosis	Adipose tissue of lipomatosis	FIL	ASPCs isolation,IHC, RT-qPCR, IF
5	Female	16	Left	Facial infiltrating lipomatosis	Adipose tissue of lipomatosis	FIL	RT-qPCR
6	Male	5	Right	Facial infiltrating lipomatosis	Adipose tissue of lipomatosis	FIL	RT-qPCR
7	Female	18	Left	Facial infiltrating lipomatosis	Adipose tissue of lipomatosis	FIL	RT-qPCR
8	Female	17	Left	Facial infiltrating lipomatosis	Adipose tissue of lipomatosis	FIL	RT-qPCR
9	Male	23	Right	Facial infiltrating lipomatosis	Adipose tissue of lipomatosis	FIL	RT-qPCR
10	Female	6	Right	Facial infiltrating lipomatosis	Adipose tissue of lipomatosis	FIL	RT-qPCR
11	Female	15	Right	Facial infiltrating lipomatosis	Adipose tissue of lipomatosis	FIL	RT-qPCR
12	Male	7	Left	Facial infiltrating lipomatosis	Adipose tissue of lipomatosis	FIL	RT-qPCR
13	Male	9	Right	Facial infiltrating lipomatosis	Adipose tissue of lipomatosis	FIL	RT-qPCR
14	Female	5	Right	Congenital hemangioma	Normal adipose tissue beyond the margins of the lesion	Control	ASPCs isolation,IHC, RT-qPCR
15	Male	5	Right	Congenital hemangioma	Normal adipose tissue beyond the margins of the lesion	Control	ASPCs isolation,IHC, RT-qPCR,WB
16	Female	6	Left	Pigmented nevus	Normal adipose tissue beyond the margins of the lesion	Control	ASPCs isolation,IHC, RT-qPCR,WB
17	Female	8	Right	Pigmented nevus	Normal adipose tissue beyond the margins of the lesion	Control	ASPCs isolation,IHC, RT-qPCR
